# Supplementary material for: Structure and decay of a proto-Y region in Tilapia, Oreochromis niloticus
Source: BMC Genomics. 2014 Nov 17;15(1):975. doi: 10.1186/1471-2164-15-975 (PMC4251933; doi:10.1186/1471-2164-15-975)
Supplement: Supplementary file 1 — Additional file 1: Putative functional mutations outside the proposed inversion. List of the genes outside the inversion that contain a stop codon or splice site alteration that was in intermediate frequency in males and fixed or nearly fixed in females. There were no start codon alterations meeting these requirements found outside of the proposed inversion. (XLSX 40 KB) [file 12864_2014_6700_MOESM1_ESM.xlsx]

## Sheet: Sheet1
NCBI Accession	Gene Name	Linkage Group	Location	Reference Codon	SNP Codon	EFFECT	Frequency of SNP in Males	Frequency of SNP in Females
XM_003447667.1	DNA damage-regulated autophagy modulator protein 2-like (LOC100707726)	LG5	21854278	GT	GC	Splice Site Donor Lost	0.333	0
XM_003447667.2	DNA damage-regulated autophagy modulator protein 2-like (LOC100707726)	LG5	21854279	GT	AT	Splice Site Donor Lost	0.333	0.04
XM_003447667.3	DNA damage-regulated autophagy modulator protein 2-like (LOC100707726)	LG5	21854280	TAG	TAC	Stop Lost	0.333	0
XM_003446312.1	Interferon-induced very large GTPase 1-like (LOC100701731)	LG15	4437696	TAG	TAT	Stop Lost	0.5	0.08
XM_003456289.1	Hypothetical protein (LOC100700774)	LG16_21	3127411	CGA	TGA	Stop Gain	0.457	0.083
XM_003448844.1	TRMT1-like protein-like (LOC100711758)	LG17	10622962	TAA	CAA	Stop Lost	0.667	0.92
XM_003446606.1	Sodium/potassium-transporting ATPase subunit alpha-1-like (LOC100692262)	UNK2	3606727	TGA	CGA	Stop Lost	0.333	0.043
XM_003457540.1	Calpain-1 catalytic subunit-like (LOC100701772)	UNK65	187990	CAG	TAG	Stop Gain	0.313	0
XM_003459339.1	Zinc finger CCCH domain-containing protein 11A-like (LOC100707325)	UNK179	136917	CGA	TGA	Stop Gain	0.378	0.079
XR_134931.1	Hydrocephalus-inducing protein homolog (LOC100692506)	UNK332	93291	CAGCA	CAGCG	Splice Site Acceptor Lost	0.639	0.927
XM_003460089.1	Hypothetical protein (LOC100693666)	UNK414	114628	TGT	TGA	Stop Gain	0.308	0
XM_003460288.1	Immunoglobulin omega chain-like (LOC100690355)	UNK697	24579	TGG	TGA	Stop Gain	0.333	0.091
XM_003460603.1	Hypothetical protein (LOC100700887)			TGG	TGA
XM_003458937.1	Immunoglobulin omega chain-like (LOC100698906)			TGG	TGA
XM_003459868.1	Immunoglobulin iota chain-like (LOC100691597)			TGG	TGA
