# Supplementary material for: Structure and decay of a proto-Y region in Tilapia, Oreochromis niloticus
Source: BMC Genomics. 2014 Nov 17;15(1):975. doi: 10.1186/1471-2164-15-975 (PMC4251933; doi:10.1186/1471-2164-15-975)
Supplement: Supplementary file 2 — Additional file 2: Missense mutations from the entire genome. List of the missense mutations from the entire genome and their locations which were in intermediate frequency in males and fixed or nearly fixed in females. (XLSX 56 KB) [file 12864_2014_6700_MOESM2_ESM.xlsx]

## Sheet: Additional_file_4_SnpEff_Missen
#CHROM	POS	EFF[*].EFFECT
LG1	4953458	NON_SYNONYMOUS_CODING
LG1	10142196	NON_SYNONYMOUS_CODING
LG1	10142197	NON_SYNONYMOUS_CODING
LG1	10162158	NON_SYNONYMOUS_CODING
LG1	10295869	NON_SYNONYMOUS_CODING
LG1	10435016	NON_SYNONYMOUS_CODING
LG1	10803071	NON_SYNONYMOUS_CODING
LG1	10805134	NON_SYNONYMOUS_CODING
LG1	10805147	NON_SYNONYMOUS_CODING
LG1	10830273	NON_SYNONYMOUS_CODING
LG1	10868109	NON_SYNONYMOUS_CODING
LG1	10868189	NON_SYNONYMOUS_CODING
LG1	10869786	NON_SYNONYMOUS_CODING
LG1	10869886	NON_SYNONYMOUS_CODING
LG1	10875572	NON_SYNONYMOUS_CODING
LG1	10958845	NON_SYNONYMOUS_CODING
LG1	10959292	NON_SYNONYMOUS_CODING
LG1	10960713	NON_SYNONYMOUS_CODING
LG1	10961633	NON_SYNONYMOUS_CODING
LG1	10961634	NON_SYNONYMOUS_CODING
LG1	10994490	NON_SYNONYMOUS_CODING
LG1	11035547	NON_SYNONYMOUS_CODING
LG1	11096760	NON_SYNONYMOUS_CODING
LG1	11134883	NON_SYNONYMOUS_CODING
LG1	11207625	NON_SYNONYMOUS_CODING
LG1	11560136	NON_SYNONYMOUS_CODING
LG1	11603425	NON_SYNONYMOUS_CODING
LG1	11620021	NON_SYNONYMOUS_CODING
LG1	11620155	NON_SYNONYMOUS_CODING
LG1	11628249	NON_SYNONYMOUS_CODING
LG1	11818419	NON_SYNONYMOUS_CODING
LG1	11822036	NON_SYNONYMOUS_CODING
LG1	12316958	NON_SYNONYMOUS_CODING
LG1	12316966	NON_SYNONYMOUS_CODING
LG1	12376923	NON_SYNONYMOUS_CODING
LG1	12398297	NON_SYNONYMOUS_CODING
LG1	12408439	NON_SYNONYMOUS_CODING
LG1	12466314	NON_SYNONYMOUS_CODING
LG1	12557979	NON_SYNONYMOUS_CODING
LG1	12621462	NON_SYNONYMOUS_CODING
LG1	12622158	NON_SYNONYMOUS_CODING
LG1	12623970	NON_SYNONYMOUS_CODING
LG1	12661774	NON_SYNONYMOUS_CODING
LG1	12706871	NON_SYNONYMOUS_CODING
LG1	12795696	NON_SYNONYMOUS_CODING
LG1	12797944	NON_SYNONYMOUS_CODING
LG1	12824821	NON_SYNONYMOUS_CODING
LG1	12858366	NON_SYNONYMOUS_CODING
LG1	12963522	NON_SYNONYMOUS_CODING
LG1	13068531	NON_SYNONYMOUS_CODING
LG1	13070252	NON_SYNONYMOUS_CODING
LG1	13077757	NON_SYNONYMOUS_CODING
LG1	13078181	NON_SYNONYMOUS_CODING
LG1	13088320	NON_SYNONYMOUS_CODING
LG1	13088324	NON_SYNONYMOUS_CODING
LG1	13090679	NON_SYNONYMOUS_CODING
LG1	13145259	NON_SYNONYMOUS_CODING
LG1	13145357	NON_SYNONYMOUS_CODING
LG1	13238496	NON_SYNONYMOUS_CODING
LG1	13280407	NON_SYNONYMOUS_CODING
LG1	13294790	NON_SYNONYMOUS_CODING
LG1	13370902	NON_SYNONYMOUS_CODING
LG1	13381191	NON_SYNONYMOUS_CODING
LG1	13381194	NON_SYNONYMOUS_CODING
LG1	13383204	NON_SYNONYMOUS_CODING
LG1	13383236	NON_SYNONYMOUS_CODING
LG1	13530605	NON_SYNONYMOUS_CODING
LG1	13550750	NON_SYNONYMOUS_CODING
LG1	13570024	NON_SYNONYMOUS_CODING
LG1	13578868	NON_SYNONYMOUS_CODING
LG1	13579102	NON_SYNONYMOUS_CODING
LG1	13591977	NON_SYNONYMOUS_CODING
LG1	13686108	NON_SYNONYMOUS_CODING
LG1	13725073	NON_SYNONYMOUS_CODING
LG1	14108976	NON_SYNONYMOUS_CODING
LG1	14552411	NON_SYNONYMOUS_CODING
LG1	14604657	NON_SYNONYMOUS_CODING
LG1	14638193	NON_SYNONYMOUS_CODING
LG1	14839792	NON_SYNONYMOUS_CODING
LG1	14856587	NON_SYNONYMOUS_CODING
LG1	14873730	NON_SYNONYMOUS_CODING
LG1	14884720	NON_SYNONYMOUS_CODING
LG1	14888153	NON_SYNONYMOUS_CODING
LG1	14890793	NON_SYNONYMOUS_CODING
LG1	15047350	NON_SYNONYMOUS_CODING
LG1	15164443	NON_SYNONYMOUS_CODING
LG1	15196041	NON_SYNONYMOUS_CODING
LG1	15219992	NON_SYNONYMOUS_CODING
LG1	15243953	NON_SYNONYMOUS_CODING
LG1	15253365	NON_SYNONYMOUS_CODING
LG1	15628161	NON_SYNONYMOUS_CODING
LG1	15632842	NON_SYNONYMOUS_CODING
LG1	15635606	NON_SYNONYMOUS_CODING
LG1	15637220	NON_SYNONYMOUS_CODING
LG1	15756611	NON_SYNONYMOUS_CODING
LG1	15756844	NON_SYNONYMOUS_CODING
LG1	15900469	NON_SYNONYMOUS_CODING
LG1	15901544	NON_SYNONYMOUS_CODING
LG1	16174612	NON_SYNONYMOUS_CODING
LG1	16175148	NON_SYNONYMOUS_CODING
LG1	16189730	NON_SYNONYMOUS_CODING
LG1	16190044	NON_SYNONYMOUS_CODING
LG1	16190307	NON_SYNONYMOUS_CODING
LG1	16192426	NON_SYNONYMOUS_CODING
LG1	16192561	NON_SYNONYMOUS_CODING
LG1	16192607	NON_SYNONYMOUS_CODING
LG1	16304820	NON_SYNONYMOUS_CODING
LG1	16304828	NON_SYNONYMOUS_CODING
LG1	16304845	NON_SYNONYMOUS_CODING
LG1	16304863	NON_SYNONYMOUS_CODING
LG1	16304917	NON_SYNONYMOUS_CODING
LG1	16306740	NON_SYNONYMOUS_CODING
LG1	16310285	NON_SYNONYMOUS_CODING
LG1	16311584	NON_SYNONYMOUS_CODING
LG1	16313392	NON_SYNONYMOUS_CODING
LG1	16313966	NON_SYNONYMOUS_CODING
LG1	16316928	NON_SYNONYMOUS_CODING
LG1	16317898	NON_SYNONYMOUS_CODING
LG1	16320695	NON_SYNONYMOUS_CODING
LG1	16320978	NON_SYNONYMOUS_CODING
LG1	16321025	NON_SYNONYMOUS_CODING
LG1	16340181	NON_SYNONYMOUS_CODING
LG1	16340198	NON_SYNONYMOUS_CODING
LG1	16417274	NON_SYNONYMOUS_CODING
LG1	16687701	NON_SYNONYMOUS_CODING
LG1	16738884	NON_SYNONYMOUS_CODING
LG1	16742218	NON_SYNONYMOUS_CODING
LG1	16813252	NON_SYNONYMOUS_CODING
LG1	16813523	NON_SYNONYMOUS_CODING
LG1	16825639	NON_SYNONYMOUS_CODING
LG1	16825831	NON_SYNONYMOUS_CODING
LG1	16832934	NON_SYNONYMOUS_CODING
LG1	16833866	NON_SYNONYMOUS_CODING
LG1	16833917	NON_SYNONYMOUS_CODING
LG1	16834480	NON_SYNONYMOUS_CODING
LG1	16854935	NON_SYNONYMOUS_CODING
LG1	16903406	NON_SYNONYMOUS_CODING
LG1	16919382	NON_SYNONYMOUS_CODING
LG1	16922606	NON_SYNONYMOUS_CODING
LG1	16938117	NON_SYNONYMOUS_CODING
LG1	16974352	NON_SYNONYMOUS_CODING
LG1	16974582	NON_SYNONYMOUS_CODING
LG1	16974684	NON_SYNONYMOUS_CODING
LG1	16975449	NON_SYNONYMOUS_CODING
LG1	17000434	NON_SYNONYMOUS_CODING
LG1	17093619	NON_SYNONYMOUS_CODING
LG1	17424470	NON_SYNONYMOUS_CODING
LG1	17442701	NON_SYNONYMOUS_CODING
LG1	17489598	NON_SYNONYMOUS_CODING
LG1	17489654	NON_SYNONYMOUS_CODING
LG1	17499472	NON_SYNONYMOUS_CODING
LG1	17529095	NON_SYNONYMOUS_CODING
LG1	17549067	NON_SYNONYMOUS_CODING
LG1	17842003	NON_SYNONYMOUS_CODING
LG1	17843311	NON_SYNONYMOUS_CODING
LG1	17843408	NON_SYNONYMOUS_CODING
LG1	18109229	NON_SYNONYMOUS_CODING
LG1	18157540	NON_SYNONYMOUS_CODING
LG1	18193830	NON_SYNONYMOUS_CODING
LG1	18287015	NON_SYNONYMOUS_CODING
LG1	18290658	NON_SYNONYMOUS_CODING
LG1	18297346	NON_SYNONYMOUS_CODING
LG1	18331954	NON_SYNONYMOUS_CODING
LG1	18396170	NON_SYNONYMOUS_CODING
LG1	18408742	NON_SYNONYMOUS_CODING
LG1	18423565	NON_SYNONYMOUS_CODING
LG1	18550326	NON_SYNONYMOUS_CODING
LG1	18555856	NON_SYNONYMOUS_CODING
LG1	18839773	NON_SYNONYMOUS_CODING
LG1	22125698	NON_SYNONYMOUS_CODING
LG1	22322038	NON_SYNONYMOUS_CODING
LG1	23376199	NON_SYNONYMOUS_CODING
LG1	25951943	NON_SYNONYMOUS_CODING
LG1	25951952	NON_SYNONYMOUS_CODING
LG1	25951966	NON_SYNONYMOUS_CODING
LG2	9678348	NON_SYNONYMOUS_CODING
LG2	17067269	NON_SYNONYMOUS_CODING
LG3	3625882	NON_SYNONYMOUS_CODING
LG4	21071333	NON_SYNONYMOUS_CODING
LG4	21075249	NON_SYNONYMOUS_CODING
LG5	9423737	NON_SYNONYMOUS_CODING
LG5	33478650	NON_SYNONYMOUS_CODING
LG6	5093865	NON_SYNONYMOUS_CODING
LG6	5161038	NON_SYNONYMOUS_CODING
LG6	5161039	NON_SYNONYMOUS_CODING
LG6	22476408	NON_SYNONYMOUS_CODING
LG6	32448512	NON_SYNONYMOUS_CODING
LG6	32448515	NON_SYNONYMOUS_CODING
LG6	32448517	NON_SYNONYMOUS_CODING
LG7	9091914	NON_SYNONYMOUS_CODING
LG7	29501796	NON_SYNONYMOUS_CODING
LG7	31645265	NON_SYNONYMOUS_CODING
LG7	35292380	NON_SYNONYMOUS_CODING
LG8_24	12973032	NON_SYNONYMOUS_CODING
LG8_24	19218694	NON_SYNONYMOUS_CODING
LG11	7197024	NON_SYNONYMOUS_CODING
LG11	13878822	NON_SYNONYMOUS_CODING
LG11	15245080	NON_SYNONYMOUS_CODING
LG11	28329808	NON_SYNONYMOUS_CODING
LG11	29077628	NON_SYNONYMOUS_CODING
LG11	29104055	NON_SYNONYMOUS_CODING
LG11	29104058	NON_SYNONYMOUS_CODING
LG11	29104059	NON_SYNONYMOUS_CODING
LG11	29256298	NON_SYNONYMOUS_CODING
LG11	30182192	NON_SYNONYMOUS_CODING
LG12	3278289	NON_SYNONYMOUS_CODING
LG12	15800178	NON_SYNONYMOUS_CODING
LG12	15800179	NON_SYNONYMOUS_CODING
LG12	16206450	NON_SYNONYMOUS_CODING
LG12	16527376	NON_SYNONYMOUS_CODING
LG12	18827702	NON_SYNONYMOUS_CODING
LG12	33532532	NON_SYNONYMOUS_CODING
LG13	161444	NON_SYNONYMOUS_CODING
LG13	161449	NON_SYNONYMOUS_CODING
LG13	6348296	NON_SYNONYMOUS_CODING
LG13	6495905	NON_SYNONYMOUS_CODING
LG13	6547073	NON_SYNONYMOUS_CODING
LG13	6547078	NON_SYNONYMOUS_CODING
LG13	6548954	NON_SYNONYMOUS_CODING
LG13	6553145	NON_SYNONYMOUS_CODING
LG13	6555896	NON_SYNONYMOUS_CODING
LG13	6574736	NON_SYNONYMOUS_CODING
LG13	6984998	NON_SYNONYMOUS_CODING
LG14	4995074	NON_SYNONYMOUS_CODING
LG14	4995093	NON_SYNONYMOUS_CODING
LG14	21703960	NON_SYNONYMOUS_CODING
LG15	3564321	NON_SYNONYMOUS_CODING
LG15	4368104	NON_SYNONYMOUS_CODING
LG15	16793824	NON_SYNONYMOUS_CODING
LG15	17997815	NON_SYNONYMOUS_CODING
LG15	19608385	NON_SYNONYMOUS_CODING
LG15	20669735	NON_SYNONYMOUS_CODING
LG15	22143057	NON_SYNONYMOUS_CODING
LG15	22163998	NON_SYNONYMOUS_CODING
LG15	22374739	NON_SYNONYMOUS_CODING
LG16_21	1860392	NON_SYNONYMOUS_CODING
LG16_21	3036137	NON_SYNONYMOUS_CODING
LG16_21	5878112	NON_SYNONYMOUS_CODING
LG16_21	6709610	NON_SYNONYMOUS_CODING
LG16_21	8409631	NON_SYNONYMOUS_CODING
LG16_21	10095067	NON_SYNONYMOUS_CODING
LG16_21	11519139	NON_SYNONYMOUS_CODING
LG16_21	30607152	NON_SYNONYMOUS_CODING
LG16_21	30607155	NON_SYNONYMOUS_CODING
LG16_21	30607176	NON_SYNONYMOUS_CODING
LG17	10208834	NON_SYNONYMOUS_CODING
LG18	20626003	NON_SYNONYMOUS_CODING
LG18	21160386	NON_SYNONYMOUS_CODING
LG20	5677449	NON_SYNONYMOUS_CODING
LG20	12010688	NON_SYNONYMOUS_CODING
LG20	19152503	NON_SYNONYMOUS_CODING
LG20	29215036	NON_SYNONYMOUS_CODING
LG22	3745917	NON_SYNONYMOUS_CODING
LG22	6450717	NON_SYNONYMOUS_CODING
LG22	6666135	NON_SYNONYMOUS_CODING
LG22	12411218	NON_SYNONYMOUS_CODING
LG22	12411220	NON_SYNONYMOUS_CODING
LG22	12411242	NON_SYNONYMOUS_CODING
LG22	12411253	NON_SYNONYMOUS_CODING
LG22	22920628	NON_SYNONYMOUS_CODING
LG23	14616866	NON_SYNONYMOUS_CODING
LG23	14616867	NON_SYNONYMOUS_CODING
LG23	14616884	NON_SYNONYMOUS_CODING
LG23	18821910	NON_SYNONYMOUS_CODING
UNK2	3183950	NON_SYNONYMOUS_CODING
UNK3	3724937	NON_SYNONYMOUS_CODING
UNK4	3108996	NON_SYNONYMOUS_CODING
UNK5	1392735	NON_SYNONYMOUS_CODING
UNK6	2386787	NON_SYNONYMOUS_CODING
UNK9	2008124	NON_SYNONYMOUS_CODING
UNK10	1472534	NON_SYNONYMOUS_CODING
UNK11	1379044	NON_SYNONYMOUS_CODING
UNK52	375836	NON_SYNONYMOUS_CODING
UNK54	543578	NON_SYNONYMOUS_CODING
UNK62	238915	NON_SYNONYMOUS_CODING
UNK62	238921	NON_SYNONYMOUS_CODING
UNK62	238932	NON_SYNONYMOUS_CODING
UNK63	813495	NON_SYNONYMOUS_CODING
UNK72	673873	NON_SYNONYMOUS_CODING
UNK89	4185	NON_SYNONYMOUS_CODING
UNK91	54300	NON_SYNONYMOUS_CODING
UNK91	350341	NON_SYNONYMOUS_CODING
UNK94	92758	NON_SYNONYMOUS_CODING
UNK98	576673	NON_SYNONYMOUS_CODING
UNK98	576686	NON_SYNONYMOUS_CODING
UNK101	343123	NON_SYNONYMOUS_CODING
UNK113	442435	NON_SYNONYMOUS_CODING
UNK128	175362	NON_SYNONYMOUS_CODING
UNK130	33287	NON_SYNONYMOUS_CODING
UNK138	63206	NON_SYNONYMOUS_CODING
UNK144	339900	NON_SYNONYMOUS_CODING
UNK144	339906	NON_SYNONYMOUS_CODING
UNK149	286085	NON_SYNONYMOUS_CODING
UNK149	286154	NON_SYNONYMOUS_CODING
UNK152	122458	NON_SYNONYMOUS_CODING
UNK152	300191	NON_SYNONYMOUS_CODING
UNK199	282430	NON_SYNONYMOUS_CODING
UNK202	168319	NON_SYNONYMOUS_CODING
UNK204	167783	NON_SYNONYMOUS_CODING
UNK292	65852	NON_SYNONYMOUS_CODING
UNK307	53738	NON_SYNONYMOUS_CODING
UNK314	119232	NON_SYNONYMOUS_CODING
UNK327	87554	NON_SYNONYMOUS_CODING
UNK332	84106	NON_SYNONYMOUS_CODING
UNK332	84247	NON_SYNONYMOUS_CODING
UNK414	114600	NON_SYNONYMOUS_CODING
UNK414	114603	NON_SYNONYMOUS_CODING
UNK414	114624	NON_SYNONYMOUS_CODING
UNK414	114644	NON_SYNONYMOUS_CODING
UNK463	12736	NON_SYNONYMOUS_CODING
UNK494	76374	NON_SYNONYMOUS_CODING
UNK598	49799	NON_SYNONYMOUS_CODING
UNK697	24592	NON_SYNONYMOUS_CODING
UNK697	24602	NON_SYNONYMOUS_CODING
UNK715	21439	NON_SYNONYMOUS_CODING
