# Supplementary material for: Structure and decay of a proto-Y region in Tilapia, Oreochromis niloticus
Source: BMC Genomics. 2014 Nov 17;15(1):975. doi: 10.1186/1471-2164-15-975 (PMC4251933; doi:10.1186/1471-2164-15-975)
Supplement: Supplementary file 3 — Additional file 3: Gene models with male-biased expression. Male-biased gene locations, male and female FPKM values and log2 ratio of male to female FPKM. Thick bold lines indicate groups of genes showing two-fold, three-fold or four-fold expression difference. The genes are ordered from highest male-bias to lowest male-bias. *A second gene model of XM_003437627.1 has a female-biased expression. **A second gene model of XM_003442371.1.1 has a female-biased expression. (XLS 45 KB) [file 12864_2014_6700_MOESM3_ESM.xls]

## Sheet: Sheet1
NCBI Accession Number	Gene Name	Position on LG1 (Start Position - End Position)	Male FPKM	Female FPKM	Log2(Male FPKM/Female FPKM))
XM_003442252.1	Hypothetical protein LOC100706103 (LOC100706103)	13550322-13557582	0.300405	0	UNDEFINED_MALE_BIASED
XM_003442329.1	C-type lectin domain family 18 member A-like (LOC100703965)	13586739-13595888	0.182943	0	UNDEFINED_MALE_BIASED
XM_003442238.1	Synaptotagmin-9-like (LOC100702345)	14562790-14581803	0.14876	0	UNDEFINED_MALE_BIASED
XM_003437627.1*	Pro-cathepsin H-like (LOC100702144)	18653963-18659655	0.429992	0.022762	4.23961
XM_003442325.1	AFG3-like protein 1-like (LOC100702885)	13721799-13731148	3.35696	0.36143	3.21537
XM_003454464.1	Hypothetical protein (LOC100692289)	17449612-17453391	1.18611	0.159567	2.894
XM_003454515.1	Regulator of G-protein signaling 9-binding protein-like (LOC100706237)	17569601-17571231	0.5945	0.0851764	2.80315
XM_003442330.1	Fibulin-7-like (LOC100704236)	13578362-13584321	1.50264	0.225804	2.73436
XM_003442308.1	CUB and sushi domain-containing protein 1-like (LOC100698036)	15143472-15555807	0.72275	0.108792	2.73192
XM_003454470.1	Neuromedin-K receptor-like (LOC100693904)	15785115-15847636	0.288295	0.0571961	2.33356
XM_003454479.1	Rho-related GTP-binding protein RhoU-like (LOC100696298)	15898506-16120915	6.51723	1.29712	2.32895
XM_003437613.1	MAM domain-containing glycosylphosphatidylinositol anchor protein 1-like (LOC100698371)	17656803-17901669	0.620006	0.124572	2.3153
XM_003442379.1	Rhombotin-1-like (LOC100695017)	10616645-10741254	0.865023	0.176215	2.2954
XM_003454519.1	Alpha actin (LOC100534413)	16160511-16164308	1.31493	0.278308	2.24023
XM_003454476.1	Delta-like protein D-like (LOC100695507)	15898506-16120915	0.12235	0.0263544	2.2149
XM_003437614.1	G-protein coupled receptor 1-like (LOC100698635)	18139613-18140618	0.386764	0.0846958	2.19109
XM_003442310.1	Ribosomal protein S6 kinase	15044431-15060869	0.471117	0.1095	2.10515
XM_003442362.1	Cysteine-rich secretory protein LCCL domain-containing 2-like (LOC100690449)	12341864-12357614	2.68222	0.646287	2.05318
XM_003437612.1	Solute carrier family 7 (glycoprotein-associated amino acid transporter light chain, bo,+ system), member 9 (SLC7A9)	17581852-17597365	0.199225	0.0513409	1.95622
XM_003437607.1	Ras-specific guanine nucleotide-releasing factor 1-like (LOC100696842)	18661274-18688490	0.548206	0.14643	1.90451
XM_003442372.1	Ras association domain-containing protein 10-like (LOC100693148)	11404938-11406264	0.252165	0.0688204	1.87346
XM_003442256.1	Calretinin-like (LOC100707167)	13314396-13330398	2.05746	0.564836	1.86496
XM_003442290.1	Suppression of tumorigenicity 5 protein-like (LOC100693420)	10801774-10849762	7.41571	2.09969	1.82041
XM_003454507.1	Estrogen-related receptor gamma-like (LOC100704106)	17048645-17208125	0.370072	0.105597	1.80924
XM_003442369.1	Dickkopf-related protein 3-like (LOC100692334)	11556458-11563971	1.42836	0.419792	1.76661
XM_003442258.1	Guanine nucleotide-binding protein G(o) subunit alpha-like (LOC100707702)	13225243-13232130	1.91017	0.624504	1.61292
XM_003442334.1	Growth arrest-specific protein 8-like (LOC100705311)	13376090-13384422	1.24434	0.408253	1.60785
XM_003442382.1	Vitamin D 25-hydroxylase-like (LOC100695816)	10413852-10419865	0.172874	0.0607252	1.50935
XM_003442346.1	Protogenin A-like (LOC100708783)	13068007-13095752	5.04809	1.7982	1.48918
XM_003454511.1	Phosphatidate phosphatase LPIN1-like (LOC100705181)	17430813-17448639	0.464124	0.165342	1.48906
XM_003442375.1	Hypothetical protein LOC100693951 (LOC100693951)	11106177-11142520	0.798129	0.284496	1.48821
XM_003442381.1	Phosphodiesterase 3B	10421440-10470064	2.50377	0.898013	1.47929
XM_003442246.1	Forkhead box protein F1-like (LOC100704505)	13766007-13769716	0.949284	0.342146	1.47223
XM_003454493.1	Protein FAM176A-like (LOC100700039)	16414861-16418639	0.166797	0.0612136	1.44617
XM_003442267.1	Aquaporin-9-like (LOC100710223)	12705871-12721583	0.559602	0.206139	1.44078
XM_003442247.1	Dysbindin domain-containing protein 1-like (LOC100704774)	13731724-13753236	0.407459	0.155042	1.394
XM_003442363.1	Hepatocyte nuclear factor 4-beta-like (LOC100690724)	12314569-12322609	0.0858443	0.0346393	1.30931
XM_003454504.1	BTB/POZ domain-containing protein KCTD3-like (LOC100703295)	16805880-16815254	1.27302	0.526176	1.27464
XM_003454513.1	Hypothetical protein (LOC100705710)	17487400-17509297	9.84063	4.07712	1.2712
XM_003442371.1**	Transcriptional enhancer factor TEF-1-like (LOC100692874)	11408629-11482902	1.54506	0.667108	1.21167
XM_003454489.1	Centromere protein F, 350/400kDa (mitosin) (CENPF)	16302184-16323644	4.46589	2.36806	0.915242
XM_003442367.1	Synaptic vesicle membrane protein VAT-1 homolog-like (LOC100691793)	11595846-11607633	2.47629	1.38478	0.838523
XM_003442233.1	Wilms tumor protein homolog (LOC100701078)	14868779-14877082	22.5644	13.2172	0.771632
XM_003454485.1	ATP-binding cassette, sub-family B (MDR/TAP), member 10 (ABCB10)	16173266-16184223	0.691638	0.421279	0.715241
XM_003442326.1	Differentially expressed in FDCP 8 homolog (LOC100703152)	13706979-13721408	5.16679	3.1897	0.695848
XM_003442309.1	Myomesin-2-like (LOC100698303)	15073191-15101010	1.18122	0.734234	0.685966
XM_003454484.1	Uncharacterized protein C1orf96 homolog (LOC100697632)	16154891-16159576	0.930862	0.586186	0.667209
XM_003454490.1	Potassium channel subfamily K member 2-like (LOC100699231)	16331835-16355704	1.46022	0.928684	0.652926
XM_003437621.1	Transmembrane protein C15orf27-like (LOC100700520)	18363973-18409961	0.239403	0.155349	0.623928
XM_003442291.1	Serine/threonine-protein kinase 33-like (LOC100693681)	10760489-10775311	2.68669	1.79028	0.585645
XM_003454510.1	Growth regulation by estrogen in breast cancer 1 (GREB1)	17400599-17425333	0.961782	0.65826	0.547052
XM_003454491.1	Hypothetical protein LOC100699506 (LOC100699506)	16363949-16369445	0.650485	0.447583	0.539361
XM_003454482.1	RUN and FYVE domain containing 2 (RUFY2)	15898506-16120915	4.65224	3.31963	0.486903
XM_003442237.1	Homeodomain interacting protein kinase 3 (HIPK3)	14761028-14804031	3.85353	2.80086	0.460311
XM_003454509.1	Spermatogenesis-associated protein 17-like (LOC100704642)	17313929-17354175	3.40676	2.49858	0.447292
XM_003442292.1	Ras-related protein R-Ras2-like (LOC100693950)	10484792-10513365	6.78248	5.16947	0.391797
XM_003454503.1	Nuclear receptor-binding protein-like (LOC100703022)	16793676-16805219	39.2199	31.4934	0.316536
XM_003442351.1	GRINL1A complex locus protein 1-like (LOC100710390)	12787569-12807189	15.226	12.979	0.230358
XM_003442253.1	Ammonium transporter Rh type C 2-like (LOC100706367)	13529853-13534918	1.05753	0.902991	0.227915
XM_003442224.1	Hypothetical protein LOC100699007, transcript variant 1 (LOC100699007)	15696501-15703512	20.7369	17.988	0.205165
XM_003442225.1	Hypothetical protein LOC100699007, transcript variant 2 (LOC100699007)
XM_003454469.1	Putative hexokinase HKDC1-like (LOC100693640)	15744889-15759203	0.375129	0.328948	0.189527
XM_003442357.1	Ataxin-1-like (LOC100711998)	12477482-12487881	3.07134	2.80637	0.130163
XM_003442359.1	PH domain leucine-rich repeat-containing protein phosphatase 2-like (LOC100712534)	12395356-12429318	0.145983	0.135203	0.110673
XM_003442228.1	Ribonuclease T2-like (LOC100699911)	15062481-15068881	19.5706	18.1859	0.105868
XM_003442356.1	Myosin-Ie-like (LOC100711729)	12511414-12562631	3.52036	3.28332	0.100568
XR_134798.1	Cingulin-like protein 1-like (LOC100710129)	12817315-12849948	16.0623	15.3316	0.0671702
XM_003442345.1	Cell cycle progression protein 1-like (LOC100708513)	13097802-13108777	6.60528	6.34093	0.0589253
XM_003437623.1	Neuromedin-B-like (LOC100701055)	18534799-18535512	0.266927	0.264396	0.0137449
