# Supplementary material for: Structure and decay of a proto-Y region in Tilapia, Oreochromis niloticus
Source: BMC Genomics. 2014 Nov 17;15(1):975. doi: 10.1186/1471-2164-15-975 (PMC4251933; doi:10.1186/1471-2164-15-975)
Supplement: Supplementary file 4 — Additional file 4: Gene models with female-biased expression. Female-biased genes locations, male and female FPKM values and log2 ratio of female to male FPKM. Thick bold lines indicate groups of genes showing two-fold, three-fold or four-fold expression difference. The genes are ordered from highest female-bias to lowest female-bias. *Two gene models of XM_003442373.1 have a female biased expression. **A separate gene model of XM_003437627.1 has a high male-biased expression. ***A second gene model of XM_003442371.1.1 has a female-biased expression. (XLS 69 KB) [file 12864_2014_6700_MOESM4_ESM.xls]

## Sheet: Sheet1
NCBI Accession Number	Gene Name	Position on LG1 (Start Position - End Position)	Male FPKM	Female FPKM	Log2(Female FPKM/Male FPKM))
XM_003442338.1	Neuritin-like protein-like (LOC100706636)	13268459-13272984	0	0.209629	UNDEFINED_FEMALE_BIASED
XM_003437624.1	Alpha-protein kinase 3-like (LOC100701328)	18547832-18562808	0.391337	2.18132	2.47872
XM_003442283.1	ADM-like (LOC100691523)	11082607-11085059	1.4079	6.31472	2.16517
XM_003442287.1	Protein FAM60A-like (LOC100692604)	10862883-10889159	12.0442	52.2416	2.11686
XM_003442288.1	Signal peptide
XM_003442268.1	Hepatic lipase (Lipc)	12686743-12697327	0.86148	3.60468	2.06498
XM_003442229.1	Mitochondrial inner membrane protease subunit 1-like (LOC100700178)	14934274-15000754	27.3944	112.097	2.03279
XM_003442317.1	Liprin-beta-2-like (LOC100700723)	14533623-14553457	3.24154	12.968	2.0002
XM_003442336.1	FtsJ methyltransferase domain-containing protein 1-like (LOC100706104)	13289025-13295146	15.0585	60.1796	1.9987
XM_003442376.1	AMP deaminase 3-like (LOC100694225)	11088730-11104179	19.3531	75.2286	1.95872
XM_003442273.1	5-hydroxytryptamine receptor 4-like (LOC100711822)	11791643-11795206	23.4087	84.7214	1.85568
XM_003454465.1	CDC42 small effector protein 2-A-like (LOC100692560)	17513931-17532153	26.6271	95.9662	1.84963
XM_003454502.1	Keratinocyte-associated protein 3-like (LOC100702754)	16789227-16793545	30.1024	104.479	1.79526
XR_134797.1	Transcription factor E2F4-like (LOC100705578)	13367859-13373525	11.631	39.291	1.75622
XM_003442315.1	DEP domain-containing protein 7-like (LOC100699912)	14817121-14824695	3.39288	11.3382	1.74061
XM_003437631.1	Semaphorin-4B-like (LOC100703221)	18790055-18842670	5.721	19.0252	1.73357
XM_003454472.1	DNA2-like helicase-like (LOC100694443)	15898506-16120915	8.5106	28.2817	1.73254
XM_003437622.1	Proline-serine-threonine phosphatase-interacting protein 1-like (LOC100700785)	18512507-18522739	0.479424	1.57925	1.71987
XM_003442320.1	Centromere protein N-like (LOC100701538)	14114525-14117550	25.5486	84.0668	1.71829
XM_003442373.1*	Putative polypeptide N-acetylgalactosaminyltransferase-like protein 4-like (LOC100693421)	11201147-11286855	0.256297	0.80089	1.64379
XM_003442360.1	MARVEL domain-containing protein 3-like (LOC100689917)	12364890-12389953	10.6437	33.0859	1.63622
XM_003454495.1	Dimethyladenosine transferase 2, mitochondrial-like (LOC100700856)	16482734-16497739	42.7291	132.356	1.63113
XM_003442374.1	Eukaryotic translation initiation factor 4 gamma 2-like (LOC100693682)	11153445-11162277	90.7641	279.303	1.62164
XM_003437628.1	Isocitrate dehydrogenase [NADP], mitochondrial-like (LOC100702411)	18719466-18723173	6.88714	21.186	1.62113
XM_003442278.1	BolA-like protein 3-like (LOC100690181)	11610097-11612791	29.8473	91.668	1.61882
XM_003442306.1	ATP-dependent RNA helicase SUPV3L1	15650645-15677137	15.2766	46.8157	1.61567
XM_003454486.1	URB2 ribosome biogenesis 2 homolog (S. cerevisiae) (URB2)	16186648-16206715	14.0798	43.0292	1.61169
XM_003437616.1	Epithelial splicing regulatory protein 2-like (LOC100699171)	18147012-18169450	13.5481	41.1504	1.60282
XM_003442313.1	Transmembrane gamma-carboxyglutamic acid protein 4-like (LOC100699373)	14830322-14850379	23.1244	69.4461	1.58648
XM_003442314.1	Glutamine and serine rich 1 (QSER1)
XM_003454480.1	Programmed cell death protein 2-like (LOC100696559)	15898506-16120915	14.6152	43.7286	1.58111
XM_003442335.1	Putative sodium-coupled neutral amino acid transporter 7-like (LOC100705839)	13347346-13364539	5.79685	17.2678	1.57474
XM_003454521.1	Cathepsin B-like (LOC100707845)	16387734-16396021	50.7348	151.02	1.57369
XM_003442289.1	Transmembrane protein 9B-like (LOC100693147)	10856033-10862032	18.8342	55.0348	1.54699
XM_003454474.1	Hypothetical protein LOC100694973 (LOC100694973)	15898506-16120915	10.8962	31.7439	1.54265
XM_003442342.1	Transcriptional repressor CTCF-like (LOC100707703)	13175421-13187089	18.9461	55.155	1.54159
XM_003442255.1	Aspartate aminotransferase, mitochondrial-like (LOC100706906)	13336026-13345455	82.1103	239.009	1.54143
XM_003437626.1	WD repeat-containing protein 76-like (LOC100701875)	18647404-18653226	19.7083	57.0227	1.53273
XM_003442324.1	Methenyltetrahydrofolate synthase domain-containing protein-like (LOC100702617)	13756036-13765511	10.4112	29.8996	1.52199
XM_003454499.1	PWWP domain-containing protein MUM1-like (LOC100701949)	16715731-16723060	34.5333	98.7819	1.51626
XM_003442276.1	Glycine cleavage system H protein, mitochondrial-like (LOC100712533)	11694262-11699159	14.3261	40.8804	1.51276
XM_003442340.1	Hypothetical protein LOC100707168 (LOC100707168)	13244660-13248720	18.9205	53.9182	1.51082
XM_003454488.1	N-lysine methyltransferase SMYD2-A-like (LOC100698697)	16289164-16301024	20.527	58.1919	1.5033
XM_003454467.1	60S ribosome subunit biogenesis protein NIP7 homolog (LOC100693104)	17513931-17532153	54.1328	151.808	1.48767
XM_003454501.1	Frizzled-3-like (LOC100702483)	16756735-16789040	6.89495	19.254	1.48155
XM_003437618.1	Probable ATP-dependent RNA helicase DDX28-like (LOC100699709)	18237509-18239195	6.59347	18.3593	1.4774
XM_003442254.1	Lysosomal protective protein-like (LOC100706635)	13347346-13364539	22.1484	61.5292	1.47407
XM_003454471.1	Tetraspanin-15-like (LOC100694179)	15785115-15847636	3.86817	10.4484	1.43356
XM_003442260.1	2-oxoglutarate and iron-dependent oxygenase domain-containing protein 1-like (LOC100708245)	13200706-13206850	17.8465	47.6166	1.41582
XM_003442261.1	Cleavage and polyadenylation specificity factor subunit 5-like (LOC100708512)	13192792-13197344	71.7138	190.696	1.41095
XM_003454478.1	Protein phosphatase 1G-like (LOC100696032)	15898506-16120915	30.2559	80.0875	1.40436
XM_003442343.1	Inactive serine/threonine-protein kinase VRK3-like (LOC100707975)	13138912-13151691	20.6509	53.9735	1.38605
XM_003437564.1	Tropomyosin alpha-3 chain-like, transcript variant 1 (LOC100708395)	18344830-18363323	69.0649	179.575	1.37856
XM_003437565.1	Tropomyosin alpha-3 chain-like, transcript variant 2 (LOC100708395)
XM_003437566.1	Tropomyosin alpha-3 chain-like, transcript variant 3 (LOC100708395)
XM_003437569.1	F-box only protein 22-like (LOC100709566)
XM_003442378.1	DENN/MADD domain containing 5A (DENND5A)	10889827-10925283	11.5627	29.8653	1.36899
XM_003442361.1	Ubiquitin carboxyl-terminal hydrolase 10-like (LOC100690182)	12364890-12389953	37.4202	94.7998	1.34107
XM_003442327.1	Transcription factor 25-like (LOC100703422)	13675937-13695381	28.3517	71.539	1.33529
XM_003442262.1	Ras-related protein Rab-27A-like (LOC100708782)	13118618-13137668	18.7228	46.9	1.32479
XM_003442243.1	Neighbor of COX4-like (LOC100703697)	13886567-13894432	7.35317	18.3229	1.31721
XM_003442364.1	Copine-7-like (LOC100690991)	11712278-11747326	10.2336	25.0707	1.29269
XM_003442344.1	GPI mannosyltransferase 3-like (LOC100708246)	13108843-13113959	30.7811	75.2329	1.28932
XM_003454487.1	UDP-N-acetyl-alpha-D-galactosamine:polypeptide N-acetylgalactosaminyltransferase 2 (GalNAc-T2) (GALNT2)	16216024-16283977	4.72946	11.5392	1.2868
XM_003442380.1	Tubby homolog (mouse) (TUB), mRNA	10540487-10570707	4.00581	9.75664	1.28429
XM_003454463.1	Usherin-like (LOC100692018)	16819139-17027829	8.18224	19.7731	1.27297
XM_003454505.1	Usher syndrome 2A (autosomal recessive)
XM_003454506.1	Hypothetical protein LOC100703838 (LOC100703838)
XM_003454508.1	Hexokinase type I (HKI)	15764950-15783079	14.4322	34.7366	1.26717
XM_003442312.1	Reticulocalbin-1-like (LOC100699106)	14883443-14891566	12.6115	30.2508	1.26223
XM_003442347.1	E3 ubiquitin-protein ligase NEDD4-like (LOC100709051)	13022667-13061265	7.86023	18.6379	1.2456
XM_003442265.1	Aldehyde dehydrogenase 1 family, member A2, transcript variant 1 (ALDH1A2)	12722664-12750879	3.24438	7.67028	1.24134
XM_003442266.1	Aldehyde dehydrogenase 1 family, member A2, transcript variant 2 (ALDH1A2)
XM_003442270.1	Adaptor-related protein complex 1	12433794-12474586	17.0074	40.1564	1.23947
XM_003442226.1	Brain protein 44-like protein-like, transcript variant 1 (LOC100699462)	15645366-15648789	82.0697	193.484	1.23729
XM_003442227.1	Brain protein 44-like protein-like, transcript variant 2 (LOC100699462)
XM_003437594.1	AN1-type zinc finger protein 3-like (LOC100693207)	17609308-17623297	27.8855	65.6997	1.23637
XM_003442293.1	Coatomer subunit beta-like	10473953-10482495	22.7786	53.198	1.22369
XM_003454477.1	Protein MIS12 homolog (LOC100695772)	15898506-16120915	11.852	27.5497	1.21691
XM_003454494.1	GC-rich sequence DNA-binding factor-like (LOC100700589)	16471435-16481689	9.61263	21.9154	1.18894
XM_003442368.1	Ubiquitin specific peptidase 47 (USP47)	11567600-11588361	11.7729	26.8335	1.18857
XM_003454514.1	Telomeric repeat-binding factor 2-like (LOC100705969)	17513931-17532153	15.7674	35.8781	1.18616
XM_003454500.1	AT hook containing transcription factor 1 (AHCTF1)	16724732-16745440	11.3373	25.7528	1.18365
XM_003437598.1	Cryptochrome-1-like (LOC100694290)	18563188-18568980	8.64845	19.4878	1.17206
XM_003442285.1	Importin-7-like (LOC100692061)	10938169-10952753	26.2434	59.0989	1.17118
XM_003454497.1	SET and MYND domain-containing protein 3-like (LOC100701402)	16528087-16620031	8.85819	19.9241	1.16943
XM_003442230.1	Paired box protein Pax-6-like, transcript variant 1 (LOC100700454)	14916401-14931434	0.905718	2.03099	1.16505
XM_003442231.1	Paired box protein Pax-6-like, transcript variant 2 (LOC100700454)
XM_003442232.1	Paired box protein Pax-6-like, transcript variant 3 (LOC100700454)
XM_003442305.1	Vacuolar protein sorting-associated protein 26A-like (LOC100697236)	15685348-15694991	29.0078	64.0298	1.1423
XM_003442249.1	Cytochrome b-245 light chain-like (LOC100705310)	13667939-13671291	32.2676	71.2101	1.142
XM_003442280.1	BTB (POZ) domain containing 10 (BTBD10)	11375101-11383538	24.683	54.4368	1.14106
XM_003442223.1	KIF1-binding protein homolog (LOC100698736)	15708328-15716788	14.344	31.4814	1.13405
XM_003442355.1	Ring finger protein 111 (RNF111)	12564820-12598790	22.6267	49.5898	1.13202
XM_003454516.1	26S protease regulatory subunit 6A-like (LOC100706501)	15898506-16120915	32.4603	70.2602	1.11403
XM_003442373.1*	Putative polypeptide N-acetylgalactosaminyltransferase-like protein 4-like (LOC100693421)	10409157-10410958	0.0958539	0.207443	1.11381
XM_003437627.1**	Pro-cathepsin H-like (LOC100702144)	18653963-18659655	0.439303	0.949192	1.11148
XM_003437715.1	Serine/threonine/tyrosine-interacting protein-like (LOC100704208)	18106967-18112742	29.2805	63.247	1.11106
XM_003437557.1	Nucleoside diphosphate-linked moiety X motif 19	17571536-17575065	9.82085	21.1967	1.10992
XM_003442365.1	Nuclear factor of activated T-cells 5, tonicity-responsive (NFAT5)	11614116-11674297	3.66094	7.89239	1.10825
XM_003442366.1	Polycystic kidney disease 1-like 2 (PKD1L2)
XM_003442281.1	RNA polymerase-associated protein CTR9 homolog (LOC100690990)	11143546-11151691	14.1727	30.3749	1.09977
XM_003454496.1	Hypothetical protein (LOC100701129)	16498072-16526953	7.02009	14.9538	1.09095
XM_003442240.1	Uncharacterized protein C16orf61 homolog (LOC100702884)	14118899-14121113	9.33536	19.443	1.05847
XM_003442341.1	Conserved oligomeric Golgi complex subunit 4-like (LOC100707434)	13232434-13244042	8.48979	17.5016	1.04369
XM_003437625.1	FERM domain-containing protein 5-like (LOC100701599)	18568989-18647113	1.21827	2.47868	1.02474
XR_134796.1	Hypothetical protein LOC100709050 (LOC100709050)	13116982-13117901	5.66754	11.4033	1.00866
XM_003442353.1	Protein FAM63B-like (LOC100710921)	12627388-12653175	4.70553	9.3993	0.998196
XM_003442271.1	Pre-mRNA-splicing factor ATP-dependent RNA helicase PRP16-like (LOC100711282)	11806601-11825442	9.75169	19.3173	0.986169
XM_003442373.1*	Putative polypeptide N-acetylgalactosaminyltransferase-like protein 4-like (LOC100693421)	11201147-11286855	0.248934	0.483965	0.959139
XM_003442322.1	Dual specificity protein phosphatase 22-A-like (LOC100702083)	13867751-13885777	6.86244	13.3247	0.95731
XM_003454522.1	Probable saccharopine dehydrogenase-like (LOC100708114)	16482734-16497739	65.6099	127.112	0.954115
XM_003437528.1	E3 ubiquitin-protein ligase AMFR-like (LOC100699077)	18119318-18130806	18.5569	35.6304	0.941153
XM_003442241.1	Genetic suppressor element 1-like (LOC100703151)	13896560-14065821	6.97129	13.2978	0.93169
XM_003442311.1	Elongator complex protein 4-like (LOC100698835)	14934274-15000754	17.454	33.2681	0.930582
XM_003442358.1	Zinc finger protein 821-like (LOC100712266)	12433794-12474586	4.75832	8.89214	0.902078
XM_003454492.1	ADP-dependent glucokinase-like (LOC100699774)	16375821-16386770	9.36175	17.4748	0.900426
XM_003442250.1	Diphosphomevalonate decarboxylase-like (LOC100705577)	13656903-13667527	78.1826	144.444	0.885591
XM_003442251.1	Programmed cell death protein 5-like (LOC100705838)
XM_003442269.1	Myotubularin-related protein 10-like (LOC100710748)	12490483-12508688	10.5335	19.4236	0.882826
XM_003454518.1	Ras-related protein Rab-4A-like (LOC100707045)	16140913-16149065	4.58708	8.42267	0.876702
XM_003442348.1	DNA-binding protein RFX7-like (LOC100709323)	12984202-13014746	1.90874	3.45244	0.854996
XM_003442279.1	C-type lectin domain family 3 member A homolog (LOC100690448)	11591435-11593257	0.143852	0.257746	0.841365
XM_003437593.1	Signal peptidase complex catalytic subunit SEC11A-like (LOC100692935)	18537322-18542303	24.4029	43.5963	0.837153
XM_003442259.1	Tumor necrosis factor receptor type 1-associated DEATH domain protein-like (LOC100707974)	13210716-13221865	5.38376	9.50301	0.81977
XM_003442321.1	ATM interactor (ATMIN)	14105771-14113024	5.00572	8.70498	0.798263
XM_003442248.1	Melanocyte-stimulating hormone receptor-like (LOC100705045)	13698461-13699439	0.119214	0.207128	0.796969
XM_003454517.1	Proteasome subunit beta type-1-A-like (LOC100706775)	15898506-16120915	41.28	70.7642	0.777577
XM_003454475.1	Constitutive coactivator of peroxisome proliferator-activated receptor gamma-like (LOC100695244)	15898506-16120915	14.7463	25.1255	0.768799
XM_003442350.1	Zinc finger protein 280D-like (LOC100709863)	12947651-12967204	11.3654	19.3518	0.767819
XM_003442272.1	Cytochrome b5 type B-like (LOC100711554)	11800610-11805488	52.9408	88.7922	0.746053
XM_003437617.1	Nuclear factor of activated T-cells, cytoplasmic, calcineurin-dependent 3 (NFATC3)	18172063-18231033	3.3041	5.51779	0.739833
XM_003454473.1	Heterogeneous nuclear ribonucleoprotein H-like (LOC100694714)	15898506-16120915	13.9722	23.1684	0.729599
XM_003437630.1	Zinc finger protein 710-like (LOC100702949)	18724948-18753334	9.91256	16.3359	0.720716
XM_003442332.1	Tyrosine-protein kinase transforming protein Fps-like (LOC100704775)	13489537-13514486	2.81048	4.54782	0.694359
XM_003437497.1	Glucosamine 6-phosphate N-acetyltransferase-like (LOC100689810)	18113887-18117819	5.27406	8.36566	0.665565
XM_003442234.1	Eukaryotic translation initiation factor 3 subunit M-like, transcript variant 1 (LOC100701352)	14853773-14858837	40.6393	64.3828	0.6638
XM_003442235.1	Eukaryotic translation initiation factor 3 subunit M-like, transcript variant 2 (LOC100701352)
XM_003437584.1	Tetraspanin-3-like, transcript variant 1 (LOC100690696)	18522871-18528333	18.5257	29.1364	0.653295
XM_003437585.1	Tetraspanin-3-like, transcript variant 2 (LOC100690696)
XM_003437586.1	Tetraspanin-3-like, transcript variant 3 (LOC100690696)
XM_003442323.1	Interferon regulatory factor 8-like (LOC100702346)	13862303-13866638	1.43948	2.2425	0.63956
XM_003442307.1	Nucleolar RNA helicase 2-like (LOC100697773)	15626845-15637509	124.194	192.935	0.635519
XM_003442277.1	Lysyl-tRNA synthetase-like (LOC100689916)	11679044-11690655	57.9866	89.5306	0.626661
XM_003442349.1	Meiosis-specific nuclear structural protein 1-like (LOC100709591)	12969208-12981406	2.13998	3.27425	0.613567
XM_003442352.1	Disintegrin and metalloproteinase domain-containing protein 10-like (LOC100710655)	12655544-12686167	17.0113	25.9079	0.606899
XM_003442263.1	Testis-expressed sequence 9 protein-like (LOC100709234)	12969208-12981406	3.55455	5.31007	0.579064
XM_003437615.1	c-X-C chemokine receptor type 7-like (LOC100698904)	18142014-18143106	0.394635	0.573344	0.538882
XM_003437620.1	Talin-2-like (LOC100700242)	18241800-18340231	6.43439	9.1401	0.506407
XM_003442333.1	Furin-1-like (LOC100705046)	13407837-13489281	16.3409	23.1048	0.499705
XM_003454468.1	Palmitoyltransferase ZDHHC7-like (LOC100693376)	17541337-17555577	5.02564	7.06539	0.491462
XM_003442242.1	DNA replication complex GINS protein PSF2-like (LOC100703421)	13896560-14065821	19.1304	26.8856	0.490967
XM_003442236.1	Cleavage stimulation factor subunit 3-like (LOC100701810)	14805961-14816287	13.0764	18.3427	0.488241
XM_003442377.1	Myotubularin-related protein 13-like (LOC100694490)	10972361-11079467	7.37848	10.239	0.472679
XM_003442274.1	60S ribosomal protein L13-like, transcript variant 1 (LOC100712089)	11701990-11706024	282.305	386.57	0.453475
XM_003442275.1	60S ribosomal protein L13-like, transcript variant 2 (LOC100712089)
XM_003437658.1	Small EDRK-rich factor 2-like (LOC100710982)	18858963-18862450	75.6751	101.911	0.429419
XM_003437629.1	Transmembrane emp24 domain-containing protein 3-like (LOC100702682)	18715045-18718315	9.98132	13.4118	0.4262
XM_003454520.1	EF-hand calcium-binding domain-containing protein 2-like (LOC100707572)	16369804-16374673	0.705615	0.93333	0.403506
XM_003442264.1	Transcription factor 12 (TCF12)	12853618-12937361	7.26664	9.19363	0.339346
XM_003442286.1	Transmembrane protein 41B-like (LOC100692333)	10926411-10936393	6.34967	8.02976	0.338675
XM_003442257.1	THAP domain-containing protein 11-like (LOC100707433)	13251176-13264400	2.85696	3.61047	0.337706
XM_003442316.1	Spondin-1-like (LOC100700455)	14603579-14658611	5.50456	6.93271	0.332792
XM_003442239.1	Transcription factor Maf-like (LOC100702616)	14394743-14463357	0.494075	0.620586	0.328901
XM_003442318.1	Chromodomain protein, Y-like 2 (CDYL2)	14126356-14172076	2.5931	3.18275	0.295596
XM_003442319.1	Chromodomain Y-like protein 2-like (LOC100701267)
XM_003442371.1***	Transcriptional enhancer factor TEF-1-like (LOC100692874)	11408629-11482902	6.00493	7.30851	0.28343
XM_003442339.1	Glucose-fructose oxidoreductase domain-containing protein 2-like (LOC100706907)	13251176-13264400	5.02439	6.07346	0.27357
XM_003442244.1	Cytochrome c oxidase subunit 4 isoform 1, mitochondrial-like (LOC100703964)	13886567-13894432	105.108	126.964	0.272547
XM_003442295.1	Transcription factor SOX-6-like, transcript variant 1 (LOC100694759)	10173809-10299952	3.56951	4.24045	0.248491
XM_003442296.1	Transcription factor SOX-6-like, transcript variant 2 (LOC100694759)
XM_003442297.1	Transcription factor SOX-6-like, transcript variant 3 (LOC100694759)
XM_003442710.1	Phenazine biosynthesis-like domain-containing protein 2-like (LOC100693149)	15898506-16120915	22.7363	26.0155	0.194374
XM_003454466.1	Phenazine biosynthesis-like domain-containing protein 1-like (LOC100692829)
XM_003454483.1	PHD finger protein 10-like (LOC100697365)
XM_003442331.1	Kinesin-like protein kif7-like (LOC100704506)	13561964-13574195	10.0557	11.3882	0.179526
XM_003442282.1	Lymphatic vessel endothelial hyaluronic acid receptor 1-like (LOC100691254)	11088730-11104179	1.49818	1.6711	0.157587
XM_003442284.1	Switch-associated protein 70-like (LOC100691792)	10954578-10964966	0.7914	0.8713	0.138762
XM_003442370.1	Protein MICAL-2-like (LOC100692605)	11483324-11523383	2.1032	2.29995	0.129016
XM_003454498.1	Kinesin-like protein KIF26B-like (LOC100701673)	16622999-16714186	0.870088	0.950319	0.127251
XM_003442354.1	SAFB-like transcription modulator-like (LOC100711186)	12615755-12625745	18.2138	19.8454	0.123773
XM_003454512.1	Hypothetical protein LOC100705451 (LOC100705451)	17461422-17472847	4.06164	4.42416	0.123341
XM_003437619.1	Retinol dehydrogenase 13-like (LOC100699974)	18707922-18714105	59.1275	62.5585	0.0813766
XM_003454481.1	TATA-box-binding protein-like (LOC100696825)	15898506-16120915	40.7915	41.088	0.0104485
