# Supplementary material for: Structure and decay of a proto-Y region in Tilapia, Oreochromis niloticus
Source: BMC Genomics. 2014 Nov 17;15(1):975. doi: 10.1186/1471-2164-15-975 (PMC4251933; doi:10.1186/1471-2164-15-975)
Supplement: Supplementary file 6 — Additional file 6: List of genes inside proposed inversion. NCBI accession numbers and gene names for the genes identified within the proposed inverted region. (XLSX 20 KB) [file 12864_2014_6700_MOESM6_ESM.xlsx]

## Sheet: Sheet1
NCBI Accession Number	Gene Name
XM_003442295.1	Transcription factor SOX-6-like
XM_003442296.1	Transcription factor SOX-6-like
XM_003442297.1	Transcription factor SOX-6-like
XM_003442294.1	Calcitonin-1-like (LOC100694489)
XM_003442382.1	Vitamin D 25-hydroxylase-like (LOC100695816)
XM_003442381.1	Phosphodiesterase 3B
XM_003442293.1	Coatomer subunit beta-like (LOC100694224)
XM_003442292.1	Ras-related protein R-Ras2-like (LOC100693950)
XM_003442380.1	Tubby homolog (mouse) (TUB)
XM_003442379.1	Rhombotin-1-like (LOC100695017)
XM_003442291.1	Serine/threonine-protein kinase 33-like (LOC100693681)
XM_003442290.1	Suppression of tumorigenicity 5 protein-like (LOC100693420)
XM_003442289.1	Transmembrane protein 9B-like (LOC100693147)
XM_003442288.1	Signal peptide
XM_003442287.1	Protein FAM60A-like (LOC100692604)
XM_003442378.1	DENN/MADD domain containing 5A (DENND5A)
XM_003442286.1	Transmembrane protein 41B-like (LOC100692333)
XM_003442285.1	Importin-7-like (LOC100692061)
XM_003442284.1	Switch-associated protein 70-like (LOC100691792)
XM_003442377.1	Myotubularin-related protein 13-like (LOC100694490)
XM_003442283.1	ADM-like (LOC100691523)
XM_003442376.1	AMP deaminase 3-like (LOC100694225)
XM_003442282.1	Lymphatic vessel endothelial hyaluronic acid receptor 1-like (LOC100691254)
XM_003442375.1	Hypothetical protein LOC100693951 (LOC100693951)
XM_003442281.1	RNA polymerase-associated protein CTR9 homolog (LOC100690990)
XM_003442374.1	Eukaryotic translation initiation factor 4 gamma 2-like (LOC100693682)
XM_003442373.1	Putative polypeptide N-acetylgalactosaminyltransferase-like protein 4-like (LOC100693421)
XM_003442280.1	BTB (POZ) domain containing 10 (BTBD10)
XM_003442372.1	Ras association domain-containing protein 10-like (LOC100693148)
XM_003442371.1	Transcriptional enhancer factor TEF-1-like (LOC100692874)
XM_003442370.1	Protein MICAL-2-like (LOC100692605)
XM_003442369.1	Dickkopf-related protein 3-like (LOC100692334)
XM_003442368.1	Ubiquitin specific peptidase 47 (USP47)
XM_003442279.1	C-type lectin domain family 3 member A homolog (LOC100690448)
XM_003442367.1	Synaptic vesicle membrane protein VAT-1 homolog-like (LOC100691793)
XM_003442278.1	bolA-like protein 3-like (LOC100690181)
XM_003442366.1	Polycystic kidney disease 1-like 2 (PKD1L2)
XM_003442365.1	Nuclear factor of activated T-cells 5
XM_003442277.1	Lysyl-tRNA synthetase-like (LOC100689916)
XM_003442276.1	Glycine cleavage system H protein
XM_003442274.1	60S ribosomal protein L13-like
XM_003442275.1	60S ribosomal protein L13-like
XM_003442364.1	Copine-7-like (LOC100690991)
XM_003442273.1	5-hydroxytryptamine receptor 4-like (LOC100711822)
XM_003442272.1	Cytochrome b5 type B-like (LOC100711554)
XM_003442271.1	Pre-mRNA-splicing factor ATP-dependent RNA helicase PRP16-like (LOC100711282)
XM_003442363.1	Hepatocyte nuclear factor 4-beta-like (LOC100690724)
XM_003442362.1	Cysteine-rich secretory protein LCCL domain-containing 2-like (LOC100690449)
XM_003442361.1	Ubiquitin carboxyl-terminal hydrolase 10-like (LOC100690182)
XM_003442360.1	MARVEL domain-containing protein 3-like (LOC100689917)
XM_003442359.1	PH domain leucine-rich repeat-containing protein phosphatase 2-like (LOC100712534)
XM_003442270.1	Adaptor-related protein complex 1
XM_003442358.1	Zinc finger protein 821-like (LOC100712266)
XM_003442357.1	Ataxin-1-like (LOC100711998)
XM_003442269.1	Myotubularin-related protein 10-like (LOC100710748)
XM_003442356.1	Myosin-Ie-like (LOC100711729)
XM_003442355.1	Ring finger protein 111 (RNF111)
XM_003442354.1	SAFB-like transcription modulator-like (LOC100711186)
XM_003442353.1	Protein FAM63B-like (LOC100710921)
XM_003442352.1	Disintegrin and metalloproteinase domain-containing protein 10-like (LOC100710655)
XM_003442268.1	Hepatic lipase (Lipc)
XM_003442267.1	Aquaporin-9-like (LOC100710223)
XM_003442265.1	Aldehyde dehydrogenase 1 family
XM_003442266.1	Aldehyde dehydrogenase 1 family
XM_003442351.1	GRINL1A complex locus protein 1-like (LOC100710390)
XR_134798.1	Cingulin-like protein 1-like (LOC100710129)
XM_003442264.1	Transcription factor 12 (TCF12)
XM_003442350.1	Zinc finger protein 280D-like (LOC100709863)
XM_003442349.1	Meiosis-specific nuclear structural protein 1-like (LOC100709591)
XM_003442263.1	Testis-expressed sequence 9 protein-like (LOC100709234)
XM_003442348.1	DNA-binding protein RFX7-like (LOC100709323)
XM_003442347.1	E3 ubiquitin-protein ligase NEDD4-like (LOC100709051)
XM_003442346.1	Protogenin A-like (LOC100708783)
XM_003442345.1	Cell cycle progression protein 1-like (LOC100708513)
XM_003442344.1	GPI mannosyltransferase 3-like (LOC100708246)
XR_134796.1	Hypothetical LOC100709050 (LOC100709050)
XM_003442262.1	Ras-related protein Rab-27A-like (LOC100708782)
XM_003442343.1	Inactive serine/threonine-protein kinase VRK3-like (LOC100707975)
XM_003442342.1	Transcriptional repressor CTCF-like (LOC100707703)
XM_003442261.1	Cleavage and polyadenylation specificity factor subunit 5-like (LOC100708512)
XM_003442260.1	2-oxoglutarate and iron-dependent oxygenase domain-containing protein 1-like (LOC100708245)
XM_003442259.1	Tumor necrosis factor receptor type 1-associated DEATH domain protein-like (LOC100707974)
XM_003442258.1	Guanine nucleotide-binding protein G(o) subunit alpha-like (LOC100707702)
XM_003442341.1	Conserved oligomeric Golgi complex subunit 4-like (LOC100707434)
XM_003442340.1	Hypothetical protein LOC100707168 (LOC100707168)
XM_003442339.1	Glucose-fructose oxidoreductase domain-containing protein 2-like (LOC100706907)
XM_003442257.1	THAP domain-containing protein 11-like (LOC100707433)
XM_003442338.1	Neuritin-like protein-like (LOC100706636)
XM_003442337.1	Putative sodium-coupled neutral amino acid transporter 8-like (LOC100706368)
XM_003442336.1	ftsJ methyltransferase domain-containing protein 1-like (LOC100706104)
XM_003442256.1	Calretinin-like (LOC100707167)
XM_003442255.1	Aspartate aminotransferase
XM_003442335.1	Putative sodium-coupled neutral amino acid transporter 7-like (LOC100705839)
XM_003442254.1	Lysosomal protective protein-like (LOC100706635)
XR_134797.1	Transcription factor E2F4-like (LOC100705578)
XM_003442334.1	Growth arrest-specific protein 8-like (LOC100705311)
XM_003442333.1	Furin-1-like (LOC100705046)
XM_003442332.1	Tyrosine-protein kinase transforming protein Fps-like (LOC100704775)
XM_003442253.1	Ammonium transporter Rh type C 2-like (LOC100706367)
XM_003442252.1	Hypothetical protein LOC100706103 (LOC100706103)
XM_003442331.1	Kinesin-like protein kif7-like (LOC100704506)
XM_003442330.1	Fibulin-7-like (LOC100704236)
XM_003442329.1	C-type lectin domain family 18 member A-like (LOC100703965)
XM_003442328.1	5-hydroxyisourate hydrolase-like (LOC100703698)
XM_003460166.1	5-hydroxyisourate hydrolase-like (LOC100695720)
XM_003442251.1	Programmed cell death protein 5-like (LOC100705838)
XM_003442250.1	Diphosphomevalonate decarboxylase-like (LOC100705577)
XM_003442249.1	Cytochrome b-245 light chain-like (LOC100705310)
XM_003442327.1	Transcription factor 25-like (LOC100703422)
XM_003442248.1	Melanocyte-stimulating hormone receptor-like (LOC100705045)
XM_003442326.1	Differentially expressed in FDCP 8 homolog (LOC100703152)
XM_003442325.1	AFG3-like protein 1-like (LOC100702885)
XM_003442247.1	Dysbindin domain-containing protein 1-like (LOC100704774)
XM_003442324.1	Methenyltetrahydrofolate synthase domain-containing protein-like (LOC100702617)
XM_003442246.1	Forkhead box protein F1-like (LOC100704505)
XM_003442245.1	Hypothetical protein LOC100704235 (LOC100704235)
XM_003442323.1	Interferon regulatory factor 8-like (LOC100702346)
XM_003442322.1	Dual specificity protein phosphatase 22-A-like (LOC100702083)
XM_003442244.1	Cytochrome c oxidase subunit 4 isoform 1
XM_003442243.1	Neighbor of COX4-like (LOC100703697)
XM_003442242.1	DNA replication complex GINS protein PSF2-like (LOC100703421)
XM_003442241.1	Genetic suppressor element 1-like (LOC100703151)
XM_003442321.1	ATM interactor (ATMIN)
XM_003442320.1	Centromere protein N-like (LOC100701538)
XM_003442240.1	Uncharacterized protein C16orf61 homolog (LOC100702884)
XM_003442318.1	Chromodomain protein
XM_003442319.1	Chromodomain Y-like protein 2-like (LOC100701267)
XM_003442239.1	Transcription factor Maf-like (LOC100702616)
XM_003442317.1	Liprin-beta-2-like (LOC100700723)
XM_003442238.1	Synaptotagmin-9-like (LOC100702345)
XM_003442316.1	Spondin-1-like (LOC100700455)
XM_003442237.1	Homeodomain interacting protein kinase 3 (HIPK3)
XM_003442236.1	Cleavage stimulation factor subunit 3-like (LOC100701810)
XM_003442315.1	DEP domain-containing protein 7-like (LOC100699912)
XM_003442314.1	Glutamine and serine rich 1 (QSER1)
XM_003442313.1	Transmembrane gamma-carboxyglutamic acid protein 4-like (LOC100699373)
XM_003442234.1	Eukaryotic translation initiation factor 3 subunit M-like
XM_003442235.1	Eukaryotic translation initiation factor 3 subunit M-like
XM_003442233.1	Wilms tumor protein homolog (LOC100701078)
XM_003442312.1	Reticulocalbin-1-like (LOC100699106)
XM_003442230.1	Paired box protein Pax-6-like
XM_003442232.1	Paired box protein Pax-6-like
XM_003442231.1	Paired box protein Pax-6-like
XM_003442311.1	Elongator complex protein 4-like (LOC100698835)
XM_003442229.1	Mitochondrial inner membrane protease subunit 1-like (LOC100700178)
XM_003442310.1	Ribosomal protein S6 kinase
XM_003442228.1	Ribonuclease T2-like (LOC100699911)
XM_003442309.1	Myomesin-2-like (LOC100698303)
XM_003442308.1	CUB and sushi domain-containing protein 1-like (LOC100698036)
XM_003442307.1	Nucleolar RNA helicase 2-like (LOC100697773)
XM_003442227.1	Brain protein 44-like protein-like
XM_003442226.1	Brain protein 44-like protein-like
XM_003442306.1	ATP-dependent RNA helicase SUPV3L1
XM_003442305.1	Vacuolar protein sorting-associated protein 26A-like (LOC100697236)
XM_003442225.1	Hypothetical protein LOC100699007
XM_003442224.1	Hypothetical protein LOC100699007
XM_003442223.1	KIF1-binding protein homolog (LOC100698736)
XM_003454469.1	Putative hexokinase HKDC1-like (LOC100693640)
XM_003454508.1	Hexokinase type I (HKI)
XM_003454470.1	Neuromedin-K receptor-like (LOC100693904)
XM_003454471.1	Tetraspanin-15-like (LOC100694179)
XM_003454472.1	DNA2-like helicase-like (LOC100694443)
XM_003454466.1	Phenazine biosynthesis-like domain-containing protein 1-like (LOC100692829)
XM_003442710.1	Phenazine biosynthesis-like domain-containing protein 2-like (LOC100693149)
XM_003454483.1	PHD finger protein 10-like (LOC100697365)
XM_003454473.1	Heterogeneous nuclear ribonucleoprotein H-like (LOC100694714)
XM_003454482.1	RUN and FYVE domain containing 2 (RUFY2)
XM_003454474.1	Hypothetical protein LOC100694973 (LOC100694973)
XM_003454475.1	Constitutive coactivator of peroxisome proliferator-activated receptor gamma-like (LOC100695244)
XM_003454476.1	Delta-like protein D-like (LOC100695507)
XM_003454477.1	Protein MIS12 homolog (LOC100695772)
XM_003454478.1	Protein phosphatase 1G-like (LOC100696032)
XM_003454479.1	Rho-related GTP-binding protein RhoU-like (LOC100696298)
XM_003454480.1	Programmed cell death protein 2-like (LOC100696559)
XM_003454481.1	TATA-box-binding protein-like (LOC100696825)
XM_003454516.1	26S protease regulatory subunit 6A-like (LOC100706501)
XM_003454517.1	Proteasome subunit beta type-1-A-like (LOC100706775)
XM_003454483.1	PHD finger protein 10-like (LOC100697365)
XM_003454518.1	Ras-related protein Rab-4A-like (LOC100707045)
XM_003454484.1	Uncharacterized protein C1orf96 homolog (LOC100697632
XM_003454519.1	Alpha actin (LOC100534413)
XM_003454485.1	ATP-binding cassette
XM_003454486.1	URB2 ribosome biogenesis 2 homolog (S. cerevisiae) (URB2)
XM_003454487.1	UDP-N-acetyl-alpha-D-galactosamine:polypeptide N-acetylgalactosaminyltransferase 2 (GalNAc-T2) (GALNT2)
XM_003454488.1	N-lysine methyltransferase SMYD2-A-like (LOC100698697)
XM_003454489.1	Centromere protein F
XM_003454490.1	Potassium channel subfamily K member 2-like (LOC100699231)
XM_003454491.1	Hypothetical protein LOC100699506 (LOC100699506)
XM_003454520.1	EF-hand calcium-binding domain-containing protein 2-like (LOC100707572)
XM_003454492.1	ADP-dependent glucokinase-like (LOC100699774)
XM_003454521.1	Cathepsin B-like (LOC100707845)
XM_003454493.1	Protein FAM176A-like (LOC100700039)
XM_003454494.1	GC-rich sequence DNA-binding factor-like (LOC100700589)
XM_003454522.1	Probable saccharopine dehydrogenase-like (LOC100708114)
XM_003454495.1	Dimethyladenosine transferase 2
XM_003454496.1	Hypothetical protein LOC100701129 (LOC100701129)
XM_003454497.1	SET and MYND domain-containing protein 3-like (LOC100701402)
XM_003454498.1	Kinesin-like protein KIF26B-like (LOC100701673)
XM_003454499.1	PWWP domain-containing protein MUM1-like (LOC100701949)
XM_003454500.1	AT hook containing transcription factor 1 (AHCTF1)
XM_003454501.1	frizzled-3-like (LOC100702483)
XM_003454502.1	Keratinocyte-associated protein 3-like (LOC100702754)
XM_003454503.1	Nuclear receptor-binding protein-like (LOC100703022)
XM_003454504.1	BTB/POZ domain-containing protein KCTD3-like (LOC100703295)
XM_003454505.1	Usher syndrome 2A (autosomal recessive)
XM_003454463.1	Usherin-like (LOC100692018)
XM_003454506.1	Hypothetical protein LOC100703838 (LOC100703838)
XM_003454507.1	Estrogen-related receptor gamma-like (LOC100704106)
XM_003454509.1	Spermatogenesis-associated protein 17-like (LOC100704642)
XM_003454510.1	Growth regulation by estrogen in breast cancer 1 (GREB1)
XM_003454511.1	Phosphatidate phosphatase LPIN1-like (LOC100705181)
XM_003454464.1	Hypothetical protein LOC100692289 (LOC100692289)
XM_003454512.1	Hypothetical protein LOC100705451 (LOC100705451)
XM_003454513.1	Hypothetical protein LOC100705710 (LOC100705710)
XM_003454465.1	CDC42 small effector protein 2-A-like (LOC100692560)
XM_003454467.1	60S ribosome subunit biogenesis protein NIP7 homolog (LOC100693104)
XM_003454514.1	Telomeric repeat-binding factor 2-like (LOC100705969)
XM_003454468.1	Palmitoyltransferase ZDHHC7-like (LOC100693376)
XM_003454515.1	Regulator of G-protein signaling 9-binding protein-like (LOC100706237)
XM_003460436.1	Regulator of G-protein signaling 9-binding protein-like (LOC100695459)
XM_003437557.1	Nucleoside diphosphate-linked moiety X motif 19
XM_003437612.1	Solute carrier family 7 (glycoprotein-associated amino acid transporter light chain
XM_003437594.1	AN1-type zinc finger protein 3-like (LOC100693207)
XM_003437613.1	MAM domain-containing glycosylphosphatidylinositol anchor protein 1-like (LOC100698371)
XM_003437715.1	Serine/threonine/tyrosine-interacting protein-like (LOC100704208)
XM_003437497.1	Glucosamine 6-phosphate N-acetyltransferase-like (LOC100689810)
XM_003437528.1	E3 ubiquitin-protein ligase AMFR-like (LOC100699077)
XM_003437614.1	G-protein coupled receptor 1-like (LOC100698635)
XM_003437615.1	c-X-C chemokine receptor type 7-like (LOC100698904)
XM_003437616.1	Epithelial splicing regulatory protein 2-like (LOC100699171)
XM_003437617.1	Nuclear factor of activated T-cells
XM_003437618.1	Probable ATP-dependent RNA helicase DDX28-like (LOC100699709)
XM_003437620.1	Talin-2-like (LOC100700242)
XM_003437566.1	Tropomyosin alpha-3 chain-like
XM_003437564.1	Tropomyosin alpha-3 chain-like
XM_003437565.1	Tropomyosin alpha-3 chain-like
XM_003437569.1	F-box only protein 22-like (LOC100709566)
XM_003437621.1	Transmembrane protein C15orf27-like (LOC100700520)
XM_003437575.1	Insulin gene enhancer protein ISL-3-like (LOC100711161)
XM_003437622.1	Proline-serine-threonine phosphatase-interacting protein 1-like (LOC100700785)
XM_003437584.1	Tetraspanin-3-like
XM_003437586.1	Tetraspanin-3-like
XM_003437585.1	Tetraspanin-3-like
XM_003437623.1	Neuromedin-B-like (LOC100701055)
XM_003437593.1	Signal peptidase complex catalytic subunit SEC11A-like (LOC100692935)
XM_003437624.1	Alpha-protein kinase 3-like (LOC100701328)
XM_003437598.1	Cryptochrome-1-like (LOC100694290)
XM_003437625.1	FERM domain-containing protein 5-like (LOC100701599)
XM_003437626.1	WD repeat-containing protein 76-like (LOC100701875)
XM_003437627.1	Pro-cathepsin H-like (LOC100702144)
XM_003437607.1	Ras-specific guanine nucleotide-releasing factor 1-like (LOC100696842)
XM_003437619.1	Retinol dehydrogenase 13-like (LOC100699974)
XM_003437629.1	Transmembrane emp24 domain-containing protein 3-like (LOC100702682)
XM_003437628.1	Isocitrate dehydrogenase [NADP]
XM_003437630.1	Zinc finger protein 710-like (LOC100702949)
XM_003437631.1	Semaphorin-4B-like (LOC100703221)
XM_003437658.1	Small EDRK-rich factor 2-like (LOC100710982)
